# Supplementary material for: α-Glucosidase, α-Amylase and Antioxidant Evaluations of Isolated Bioactives from Wild Strawberry
Source: Molecules. 2022 May 26;27(11):3444. doi: 10.3390/molecules27113444 (PMC9182347; doi:10.3390/molecules27113444)
Supplement: Supplementary file 1 [file molecules-27-03444-s001.zip]

Archive with 1 entries (1 files):
- molecules-1704697-supplementary.pdf
